# Supplementary material for: In Situ Ruminal Digestion, Fermentation Parameters, and Forage Nutritive Value of Cool-Season Baleage Ensiled under Contrasting Inoculant Strategies
Source: Animals (Basel). 2022 Oct 25;12(21):2929. doi: 10.3390/ani12212929 (PMC9655889; doi:10.3390/ani12212929)
Supplement: Supplementary file 1 [file animals-12-02929-s001.zip]

Archive with 1 entries (1 files):
- animals-1784479-supplementary.pdf
